# Supplementary material for: David Stafford-Clark (1916-1999): Seeing through a celebrity psychiatrist
Source: Wellcome Open Res. 2017 Apr 26;2:30. [Version 1] doi: 10.12688/wellcomeopenres.11411.1 (PMC5426535; doi:10.12688/wellcomeopenres.11411.1)
Supplement: Supplementary file 1 [file wellcomeopenres-2-12319-s0000.tgz]

Archive with 1 entries (1 files):
- 8691f40f-2c46-4286-b22e-eebe1d53eb69.docx
